# Supplementary material for: Pathogenicity Analysis of a Novel Variant in GTPBP3 Causing Mitochondrial Disease and Systematic Literature Review
Source: Genes (Basel). 2023 Feb 22;14(3):552. doi: 10.3390/genes14030552 (PMC10048406; doi:10.3390/genes14030552)
Supplement: Supplementary file 1 [file genes-14-00552-s001.zip]

Archive with 1 entries (1 files):
- genes-2150581-supplementary.pdf
